# Supplementary material for: Behavioral Genetics of the Interactions between Apis mellifera and Varroa destructor
Source: Insects. 2019 Sep 16;10(9):299. doi: 10.3390/insects10090299 (PMC6780334; doi:10.3390/insects10090299)
Supplement: Supplementary file 1 [file insects-10-00299-s001.zip]

Archive with 1 entries (1 files):
- insects-573557-SI.pdf
